# Supplementary material for: Systemic inflammation impairs recovery from hookworm-associated anemia in a wild marine mammal host
Source: Front Immunol. 2025 Nov 11;16:1659969. doi: 10.3389/fimmu.2025.1659969 (PMC12643882; doi:10.3389/fimmu.2025.1659969)
Supplement: Supplementary file 1 [file DataSheet1.csv]

pup ID	season	capture	age (days)	sex	body mass index	hematocrit	Hemoglobin (g/dL)	hookworm eggs	clinical hookworm infection	anemia status	recovery status	RBC	MCHC (g/dL)	MCV (fL)	reticulocytes	GMCSF	IFNg	IL6	IL10	IL18	MCP1	TNFa	neutrophils	lymphocytes	monocytes	eosinophils	basophils	iron (umol/L)
p1	2022	first	6	Male	0.093548387	48	14.8		yes	1		3800000	30.83333333	126.3157895	adequate		9.740504622	13.46645295	110.721353		64.14006097		8917	2771.5	361.5	0	0	21.8
p1	2022	intermediate	28	Male	0.105797101	40	12.3	1	yes	1		5380000	30.75	74.34944238	adequate	27.81049095	26.82832066	24.72666057		4.854100861	76.90518266		6504	4607	406.5	1355	677.5	60.7
p1	2022	last	86	Male	0.146511628	38	14.4	0	yes	1		4130000	37.89473684	92.00968523	adequate		41.63510786					15.42512977	7767.5	2748.5	358.5	597.5	478	21.8
p2	2022	first	4	Female	0.0765625	52	16.6		yes	1		4940000	31.92307692	105.2631579	adequate	12.7890818	8.096941801	26.51348054	81.78713616		85.056412		8476	6357	489	978	0	38.5
p2	2022	intermediate	26	Female	0.101408451	42	12	6	yes	1		4620000	28.57142857	90.90909091	adequate		10.55530744	13.46645295	70.69824834	4.454681517	12.38279579		6064	10612	947.5	1137	189.5	44
p2	2022	last	66	Female	0.127272727	38	12	0	yes	1		3150000	31.57894737	120.6349206	adequate	102.2753614	70.84005391	144.9313707		67.57794807	61.80114029	16.80385453	7656	3432	924	1188	0	43.2
p3	2022	first	7	Female	0.088888889	46	15.6	0	yes	1													8282	1010	505	303	0	28.4
p3	2022	intermediate	28	Female	0.098591549	40	12.1	5	yes	1		7250000	30.25	55.17241379	adequate								10295.5	3664.5	872.5	2617.5	0	32.5
p3	2022	last	84	Female	0.136585366	38	11.8	0	yes	1		4970000	31.05263158	76.45875252	adequate													6.1
p5	2022	first	1	Female	0.089393939	50	17.3	0	yes	1		4650000	34.6	107.5268817	adequate		7.88742297	28.50128978	121.3279517	2.403061194	110.9716681		11036	5340	534	890	0	32.9
p5	2022	intermediate	22	Female	0.087142857	48	13.6	8	yes	1		5200000	28.33333333	92.30769231	adequate				63.18544995		9.065190963		10266	4872	348	1914	0	19.8
p5	2022	last	36	Female	0.08630137	46	13.1	0	yes	1		5010000	28.47826087	91.81636727	adequate	16.04323834		28.81729894	360.1814447	9.954372975	66.69679351		8323	2726.5	717.5	2583	0	14.9
p6	2022	first	2	Male	0.103076923	48	14.5	0	yes	1		3570000	30.20833333	134.4537815	adequate								5610	1190	595	1020	85
p6	2022	intermediate	20	Male	0.12027027	44	10.9	4	yes	1		3330000	24.77272727	132.1321321	adequate								9476	7416	0	3708	0
p6	2022	last	77	Male	0.154878049	41	12	0	yes	1		5960000	29.26829268	68.79194631	adequate								5306	11370	568.5	947.5	758	23.3
p7	2022	first	3	Female	0.088888889		14.8	0	yes			3720000			adequate								9394	1708	854	244	0
p7	2022	last	25	Female	0.106944444	42	11.3	0	yes			3210000	26.9047619	130.8411215	adequate								8262	5202	765	459	612
p8	2022	first	2	Female	0.079032258	50	15.6	0	yes		0	4440000	31.2	112.6126126	adequate	4.769406848	3.912348537	19.5947916	124.8773379		125.4056049		9881	1928	241	0	0	12.1
p8	2022	intermediate	19	Female	0.082089552	30	10.5	18	yes		0	4340000	35	69.12442396	adequate	47.21568617	28.14212087	48.38125132	129.7406965	37.5641651	72.97998429	7.346968179	4849	7833	3170.5	2238	559.5	34.6
p8	2022	last	31	Female	0.08358209	20	6	0	yes	0	0	1210000	30	165.2892562	adequate		14.47518823	58.16574718	96.37016318	44.34188835			3200	3280	320	560	640	16.5
p9	2022	first		Female	0.096825397	42	13.3	0	no			4080000	31.66666667	102.9411765	adequate								7752	2622	1026	0	0
p10	2022	first	7	Female	0.098461538	34	11.4	13	yes	0	0	8160000	33.52941176	41.66666667	adequate	36.70276961	13.51106241	69.45588311	121.3712715	22.67382203	211.2754748	0	9906	5143.5	4000.5	0	0
p10	2022	intermediate	27	Female	0.107042254	34	10.1	7	yes	0	0	3390000	29.70588235	100.2949853	adequate	7.107762016	2.71106206	10.39312266	36.03097671	0	62.75427566	0	12000	11040	720	240	0	17.8
p10	2022	intermediate	64	Female	0.159701493	34	10.4	0	yes	0	0	2970000	30.58823529	114.4781145	adequate	121.7205842	22.26971711	111.8774616	0	98.35959961	122.6243903	25.57352319						50.2
p10	2022	last	83	Female	0.142682927	34	9.6	0	yes	0	0	3040000	28.23529412	111.8421053	adequate	29.31718442	13.51106241	42.97184699	78.12721424	8.594986045	187.7945659	0	2941	4498	173	1038	0	23.6
p11	2022	first		Male	0.1	40	11.7	0	yes			10820000	29.25	36.96857671	adequate								9487.5	1644.5	1518	0	0
p11	2022	last		Male	0.085		12.7	3	yes
p12	2022	first	5	Male	0.081818182	40	13.4	0	yes	1		7180000	33.5	55.71030641	adequate	3.16089163	39.40405781	13.2143388	115.826153		29.66161497		6293	3146.5	1085	325.5	0	28.5
p12	2022	intermediate	22	Male	0.097260274	36	11	7	yes	1		3840000	30.55555556	93.75	adequate								11712	4636	2928	4880	244
p12	2022	intermediate	35	Male	0.115277778	34	10.6	0	yes	1		6240000	31.17647059	54.48717949	adequate	178.7975388	21.33723194	93.70051015	15.12183551	110.0706684	110.9716681	31.60692177	7560	3240	675	1755	270	35.7
p12	2022	intermediate	62	Male	0.119480519	38	12.7	0	yes	1		3350000	33.42105263	113.4328358	adequate	134.6403303	87.28901546	129.2911508		144.623634	176.9008416	70.82206808						50.9
p12	2022	last	81	Male	0.129761905	40	11.6	0	yes	1		3300000	29	121.2121212	adequate	8.249759513	7.880448204	6.103066125		4.454681517	56.11906599		3240	4050	360	900	360	50.7
p14	2022	first	5	Female	0.084615385	48	14.9	0	yes			7840000	31.04166667	61.2244898	adequate								8480	3577.5	1192.5	0	0
p14	2022	last	25	Female	0.090140845	40	11.8	21	yes			3760000	29.5	106.3829787	adequate								4056	4524	780	4524	1716
p18	2022	first	4	Male	0.107692308	51	17	0	no			7760000	33.33333333	65.72164948	adequate								8862	1160.5	422	105.5	0
p18	2022	last	66	Male	0.154878049	40	11.7	0	no			4770000	29.25	83.85744235	adequate								6786	2262	0	9802	0
p20	2022	first	6	Male	0.08030303	56	15.1	0	yes	0	1	9090000	26.96428571	61.60616062	adequate	12.03707548	48.50865681	23.57310982	96.34625198	1.110402402	80.24612629		9790	5162	534	2314	0	49.5
p20	2022	intermediate	24	Male	0.08115942	28	8.5	29	yes	0	1	2990000	30.35714286	93.64548495	adequate	15.46071648	19.5115865	34.11362369	145.5346581	24.74297936	10.29926904		7554.5	13546	521	1823.5	2605	55.2
p20	2022	last	78	Male	0.106329114	40	11.2	0	yes	0	1	4020000	28	99.50248756	adequate	5.987805791	17.26973775	10.94213981	98.63100604	4.008073881	0		5778	3103	214	1070	535	54.1
p21	2022	first	2	Male	0.074626866	60	14	0	no			5270000	23.33333333	113.8519924	adequate								11550	2926	0	770	154	21.6
p21	2022	intermediate	35	Male	0.112857143		12.1	0	no														8460	7332	564	1128	1316
p21	2022	intermediate	37	Male		38	11.1		no			8790000	29.21052632	43.23094425	adequate								1360	3995	85	1955	1105
p21	2022	intermediate	58	Male	0.117808219	38	10.3	0	no			5480000	27.10526316	69.34306569	adequate								6665	1935	860	860	430
p21	2022	last	68	Male	0.119736842	38	11	0	no			3020000	28.94736842	125.8278146	adequate													19.6
p27	2022	first	2	Male	0.10483871	42	15	0	no			4940000	35.71428571	85.02024291	adequate								18865	5635	0	0	0
p27	2022	last	51	Male	0.109302326	42	12.6	0	no			14850000	30	28.28282828	adequate								8242	5706	158.5	1426.5	317
p28	2022	first	7	Male	0.101587302	48	13.8	0	yes	0	0	3520000	28.75	136.3636364	adequate	12.67	2.45	12.81	164.82	0	0	0	7080	3120	120	1560	120	45.9
p28	2022	last	53	Male	0.140243902	36	6.6	0	yes	0	0	8400000	18.33333333	42.85714286	adequate	249.37	80.61	43.86	20.94	0	0	243.64	13432.5	6865.5	1791	6567	1194	28.4
p29	2022	first	5	Male	0.079032258	60	16.5	0	yes			5040000	27.5	119.047619	adequate	33.64844239	17.11430256	86.25767565	96.3987939	6.480622386	266.8036272		8832	2070	138	2760	0	28.1
p29	2022	last	19	Male	0.075384615	32	8.7	20	yes			2130000	27.1875	150.2347418	adequate	48.46540364	15.04667537	515.9635075	565.7817503	28.61993069	308.6834733		4590	9520	1700	1190	0	4.3
p30	2022	first	7	Female	0.0875	58	15.4	0	no			5160000	26.55172414	112.4031008	adequate								5889	453	151	1057	0	29
p30	2022	intermediate	35	Female	0.122058824	36	11	0	no			6700000	30.55555556	53.73134328	adequate								13195	5278	609	609	609
p30	2022	intermediate	61	Female	0.143589744		10.5	0	no																			35.8
p30	2022	last	68	Female	0.144871795	38	11	0	no			3290000	28.94736842	115.5015198	adequate								5776	4256	304	4864	0	24.2
p31	2022	first	8	Male	0.092424242		12.7	0	yes
p31	2022	last	40	Male	0.121917808	36	11	0	yes			5510000	30.55555556	65.33575318	adequate								5443.5	2769.5	286.5	1050.5	0
p34	2022	first	5	Male	0.0890625		13.1	0	yes	0	1																	27
p34	2022	intermediate	30	Male	0.114285714	32	8.4	3	yes	0	1	490000	26.25	653.0612245	adequate		41.88921896	25.89381559	126.5989472	1.516030639			3454.5	2572.5	294	1029	0	39.5
p34	2022	last	70	Male	0.143589744	40	11.4	0	yes	0	1	2860000	28.5	139.8601399	adequate		21.44871057	0	47.71708501	0	0	0	8002.5	5674.5	727.5	145.5	0	39.2
p36	2022	first	5	Male	0.088888889	56	15.7	0	no			4150000	28.03571429	134.939759	adequate								7808	1830	0	2562	0
p36	2022	last	34	Female	0.098717949	34	10.9	0	no			10860000	32.05882353	31.30755064	adequate								9823	8360	418	1881	418
p37	2022	first	7	Female	0.1		12.8	0	no
p37	2022	last	63	Female	0.1325	46	11.1	0	no			2210000	24.13043478	208.1447964	adequate								1449	5313	1288	0	0
p38	2022	first	5	Female	0.114705882	46	13.3	3	yes	0	1	3900000	28.91304348	117.9487179	adequate	1379.765016	52.59779652	41.86	44.14106727	290.4115812	6.342941242	366.3809786	8548.5	9591	1042.5	1668	0	15.2
p38	2022	intermediate	34	Female	0.134615385	38	12.5	0	yes	0	1	8320000	32.89473684	45.67307692	adequate								6110	4700	352.5	235	352.5
p38	2022	intermediate	61	Female	0.145	48	9.6	0	yes	0	1	2730000	20	175.8241758	adequate	143.22	15.21	11.24	274.34	32.14	10.4	0	1455	5432	291	1843	679	24.1
p38	2022	last	70	Female	0.148780488	38	12.1	0	yes	0	1	3740000	31.84210526	101.6042781	adequate	62.19567623	12.64154774	41.81847954	0	30.02609855	80.24612629	0	5309.5	5698	259	777	906.5	12.1
p39	2022	first	7	Male	0.110144928	50	13.5	0	yes	0	1	5350000	27	93.45794393	adequate	12.42	84.12	44.17	25.4	22.43	25.74	0	6156	4218	114	912	0	47.4
p39	2022	intermediate	23	Male	0.132894737	32	9.9	1	yes	0	1		30.9375		adequate	8.475702317	40.15603872	10.94213981	75.37451739	4.008073881	65.14208392	0	6403	7919.5	168.5	1853.5	505.5	35
p39	2022	intermediate	62	Male	0.150588235	40	11.9	0	yes	0	1	10500000	29.75	38.0952381	adequate	0	154.851006	6.476949294	393.9660177	12.97325791		0	4968	4450.5	931.5	0	0
p39	2022	last	72	Male	0.151764706	38	11.3	0	yes	0	1	2380000	29.73684211	159.6638655	adequate	0	150.1583732	10.9798778	266.267321	8.66954002	1.067837513	0	7280	1872	624	416	208	57.8
p40	2022	first	8	Female	0.0984375	50	14.7	0	yes	0	0	3910000	29.4	127.8772379	adequate	110.94	24.93	42.61	58.67	21.3	0	0	5551	1638	819	1092	0	25.1
p40	2022	intermediate	21	Female	0.102941176	40	13.2	13	yes	0	0	2810000	33	142.3487544	adequate								3996	4662	1998	5494.5	499.5	20.4
p40	2022	intermediate	34	Female	0.104166667	42	13.1	0	yes	0	0	4210000	31.19047619	99.76247031	adequate	359.68	84.61	60.46	34.82	12.6	0	0	9387	3874	298	1192	149
p40	2022	last	80	Female	0.128358209	36	9.9	0	yes	0	0	4020000	27.5	89.55223881	adequate								5643	4075.5	104.5	627	0	18.4
p41	2022	first	3	Female	0.076923077	54	14.8	0	yes	0	0	5760000		93.75	adequate
p41	2022	intermediate	17	Female	0.091044776	48	14.1	1	yes	0	0	4620000	29.375	103.8961039	adequate	0	5.953925327	15.55272848	66.91954292	8.620665498	0	0	7596	5064	1899	5064	1477	27.3
p41	2022	intermediate	56	Female	0.129166667	40	12	8	yes	0	0	10990000	30	36.39672429	adequate	0	29.92892708	0	128.3638529	0	0	0	14056	7279	3765	0	0	35
p41	2022	last	66	Female	0.120731707	32	9.7	0	yes	0	0	2600000	30.3125	123.0769231	adequate	0	14.85439507	0	0	2.403061194	0	0	14045	7685	1060	795	2915	20.6
p43	2022	first	3	Male	0.098550725	58	16	0	no			3930000	27.5862069	147.5826972	adequate								3100	1400	450	50	0
p43	2022	last	25	Female	0.127536232	41	12.3	0	no			2920000	30	140.4109589	adequate								4234	2701	365	0	0
p46	2022	first	3	Male	0.1	48	14.6	0	no			5770000	30.41666667	83.18890815	adequate								11147.5	4287.5	686	514.5	514.5
p46	2022	last	49	Male	0.118072289	36	11.3	0	no			4130000	31.38888889	87.16707022	adequate								4898	9322	1580	0	0
p47	2022	first	7	Male	0.115151515	36	10.5	13	yes	0	1	1830000	29.16666667	196.7213115	adequate	0	92.75	65.82	110.64	0	0	0	8073	4738.5	0	4387.5	351	29
p47	2022	intermediate	18	Male	0.113888889	40	11	12	yes	0	1		27.5															24.8
p47	2022	intermediate	37	Male	0.116	40	8.3	0	yes	0	1	4830000	20.75	82.81573499	adequate	0	52.31	20.14	254.71	0	0	0	8265	6960	870	4132.5	1957.5
p47	2022	last	58	Male	0.139240506	37	12.4	0	yes	0	1	10060000	33.51351351	36.77932406	adequate													24.2
p48	2022	first	7	Male	0.115384615	44	13.6	0	no			4450000	30.90909091	98.87640449	adequate								9870	6345	470	4700	2115	19.1
p48	2022	intermediate	39	Male	0.120779221		12.9	0	no
p48	2022	last	75	Male	0.148148148	45	13.6	0	no			5960000	30.22222222	75.5033557	adequate								5634	6573	782.5	939	1721.5	29.4
p49	2022	first	3	Male	0.090769231		14.2	0	no
p49	2022	intermediate	57	Male	0.13253012		11.9	0	no
p49	2022	last	74	Male	0.129411765	40	11.3	0	no			3580000	28.25	111.7318436	adequate								7095	4950	495	3135	825	28.1
p50	2022	first	3	Male	0.098550725	50	15	0	no			5410000	30	92.42144177	adequate								6090	3045	1015	0	0	22.8
p50	2022	intermediate	11	Male	0.095890411	52	14.2	0	no			3770000	27.30769231	137.9310345	adequate								5838	5838	556	1668	0	30.9
p50	2022	last	57	Male	0.145238095	36	10.9	0	no			2230000	30.27777778	161.4349776	adequate								2408	2576	112	392	112	44.7
p51	2022	first	8	Male	0.092857143	54	14.8	0	no			6300000	27.40740741	85.71428571	adequate								25410	3630	2310	1650	0
p51	2022	last	77	Male	0.137974684	37	10.9	0	no			6040000	29.45945946	61.25827815	adequate								10096.5	5334	381	2476.5	762
p52	2022	first	7	Male	0.09375	56	17.6	0	no			8920000	31.42857143	62.78026906	adequate								2170	4960	465	155	0	39.4
p52	2022	intermediate	23	Female	0.098550725		13.5	0	no			6970000			adequate
p52	2022	intermediate	34			40	12.6	0	no				31.5		adequate								10224	1872	1296	1008	0
p52	2022	last	76	Male	0.135	38	11.3	0	no			5810000	29.73684211	65.40447504	adequate								10469	5234.5	1805	180.5	361	37.6
p53	2022	first	7	Male	0.108064516	44	12.2	2	yes			6300000	27.72727273	69.84126984	adequate								4680	4560	360	2400	0
p53	2022	last	26	Male	0.1125		0	0	yes
p54	2022	first	3	Female	0.079365079		14.2	0	yes	0	0
p54	2022	intermediate	11	Female	0.0765625		11.3	0	yes	0	0					24.96	12.61	29.12	250.75	0	0	0	6745	5378	950	843	0
p54	2022	intermediate	25	Female	0.062857143	48	10	1	yes	0	0	6710000	20.83333333	71.53502235	adequate	119.7551672	160.3708154	160.3472585	293.4788386	65.75826117	349.2788701	0	11092.5	8874	1725.5	2958	0	25.5
p54	2022	last	53	Female	0.105263158	30	8.9	0	yes	0	0	7320000	29.66666667	40.98360656	adequate								1312	3772	1148	738	1230
p55	2022	first	5	Male	0.087878788	52	14.7	3	yes	0	0	7570000	28.26923077	68.69220608	adequate								34437	5739.5	441.5	3532	0	40.8
p55	2022	intermediate	13	Male	0.094029851	38	9	6	yes	0	0	4590000	23.68421053	82.78867102	adequate	24.77531244	373.9891152	20.08524903	172.2452471	22.54701232	0	0	13629	6006	1848	1386	231	10.7
p55	2022	intermediate	26	Female	0.0921875	25	7.3	0	yes	0	0	4690000	29.2	53.30490405	adequate	35.77350118	23.84007399	28.49315064	110.721353	11.5589737	110.9716681	0	10804.5	4287.5	343	0	1715	27.8
p55	2022	intermediate	45	Female	0.111111111	36	8.9	0	yes	0	0	5540000	24.72222222	64.98194946	adequate	15.39709133	4.950339687	10.94213981	0	19.04939725	45.9849681	0	16907	8453.5	0	874.5	2915
p55	2022	intermediate	56	Male	0.135135135	34	9.6	0	yes	0	0	3880000	28.23529412	87.62886598	adequate	27.36013089	23.84923275	40.62933619	19.24087569	20.36584693	113.9871535	0	3640	1690	65	910	195
p55	2022	last	65	Male	0.123076923	34	9.6	0	yes	0	0	2870000	28.23529412	118.466899	adequate	0	11.15860452	6.835818258	31.23359487	0	12.38279579	0	4760	1190	714	3332	1904	14.7
p60	2022	first	5	Male	0.089393939	50	14.2	0	no			5410000	28.4	92.42144177	adequate								11718	6426	189	567	0	18.5
p60	2022	intermediate	13	Male	0.089393939		12.8	0	no																			13.3
p60	2022	last	56	Male	0.120833333	40	12.2	0	no			3750000	30.5	106.6666667	adequate								1189	1886	1066	0	0	30.9
p61	2022	first	7	Female	0.103076923	46	14.9	3	yes			7220000	32.39130435	63.71191136	adequate								13650	5005	910	2275	910	37.4
p61	2022	intermediate	17	Female	0.104347826	44	12.2	4	yes			5420000	27.72727273	81.18081181	adequate	74.59621705	69.46946585	25.89381559	87.63335668	52.71252766	110.4932791		1995	2100	262.5	840	52.5	45.6
p61	2022	intermediate	54	Female	0.127272727	36	12	0	yes			7680000	33.33333333	46.875	adequate													49.4
p61	2022	intermediate	61	Female	0.128	40	11.9	0	yes			1850000	29.75	216.2162162	adequate		12.95523712	4.280456164	19.07113305		3.705389378		6244	4014	446	446	0	21.7
p61	2022	last	73	Female	0.138356164	38	12.2	0	yes			3780000	32.10526316	100.5291005	adequate								8160	4488	0	544	408	13.5
p62	2022	first	7	Male	0.101587302	44	12.2	1	yes			7600000	27.72727273	57.89473684	adequate								14397.5	5094.5	221.5	1993.5	443
p62	2022	last	77	Male	0.137974684	41	13	0	yes			4450000	31.70731707	92.13483146	adequate								6003	5350.5	783	0	913.5
p64	2022	first	8	Male	0.105633803	40	11.9	5	yes	1		3280000	29.75	121.9512195	adequate								8742.5	2017.5	134.5	2555.5	0
p64	2022	intermediate	18	Male	0.106410256	42	11.3	0	yes	1			26.9047619										3696	6121.5	346.5	1270.5	115.5	54.7
p64	2022	intermediate	32	Male	0.113157895	38	11.6	0	yes	1		6530000	30.52631579	58.19295559	adequate								8207	3679	566	1273.5	424.5	28.7
p64	2022	intermediate	47	Female	0.135365854	37	11.3	1	yes	1		12760000	30.54054054	28.9968652	adequate								21840	10556	728	1456	1820
p64	2022	intermediate	61	Male	0.136904762	39	11.5	0	yes	1		3640000	29.48717949	107.1428571	adequate								4387.5	2827.5	97.5	2437.5	0	35.9
p64	2022	last	67	Male	0.126190476	40	11.3	0	yes	1		2990000	28.25	133.7792642	adequate								5300	3604	0	1696	0
p65	2022	first	8	Male	0.117142857	34	9.9	3	yes	0	1	3440000	29.11764706	98.8372093	adequate	19.55109372	5.731539903	12.45250334	63.18544995	8.620665498	0	0	9724	2145	715	1144	572	29
p65	2022	intermediate	34	Male	0.125333333	38	10.7	1	yes	0	1	6990000	28.15789474	54.36337625	adequate	0	36.38672018	3.780506737	19.07113305	0	6.342941242	0	7164	1691.5	497.5	597	0	27
p65	2022	last	58	Male	0.13	34	10.8	0	yes	0	1	3220000	31.76470588	105.5900621	adequate	610.2652276	24.15735071	0	0	1884.234016	963.0786236	549.0517402	9185	3340	4175	0	0	38.4
p66	2022	first	7	Male	0.088571429	44	13.6	0	yes			6910000	30.90909091	63.67583213	adequate								23237.5	7150	2502.5	2502.5	357.5
p66	2022	last	73	Male	0.153012048	48	11.2	0	yes			3960000	23.33333333	121.2121212	adequate								8496	2832	118	0	354
p67	2022	first	9	Male	0.107352941	44	12.3	1	yes	1		7040000	27.95454545	62.5	adequate								14541	2554.5	982.5	1375.5	196.5	34.8
p67	2022	intermediate	19	Male	0.108108108	40	11.8	8	yes	1		4790000	29.5	83.50730689	adequate								7105	5481	1218	6090	406	37.6
p67	2022	intermediate	32	Male	0.113888889	34	10.9	0	yes	1		12400000	32.05882353	27.41935484	adequate								9010	3710	530	0	0	39.9
p67	2022	intermediate	58	Male	0.135365854	36	11	4	yes	1		6480000	30.55555556	55.55555556	adequate								4950	6875	1925	0	0	24.7
p67	2022	last	68	Male		34	10.8	0	yes	1		3390000	31.76470588	100.2949853	adequate								5328	3330	2220	222	0	49.9
p68	2022	first	9	Female	0.074603175	34	10.2	41	yes	1		5880000	30	57.82312925	adequate								21859.5	3334.5	0	10744.5	1111.5	20.1
p68	2022	intermediate	33	Female	0.082089552	48	10.3	0	yes	1		3760000	21.45833333	127.6595745	adequate								16290	3258	2443.5	5158.5	0	22.6
p68	2022	intermediate	62	Female	0.116901408	42	11.9	0	yes	1		2730000	28.33333333	153.8461538	adequate								7644	5460	468	1404	624	57.5
p68	2022	last	73	Female	0.109210526	42	12.1	0	yes	1		8000000	28.80952381	52.5	adequate								18711	2079	1386	693	231	32.5
p69	2022	first	9	Male	0.08		14.7	1	yes	1		5830000
p69	2022	intermediate	16	Male	0.087878788	44	12.2	2	yes	1		4840000	27.72727273	90.90909091	adequate								11286	8208	1282.5	4104	769.5	20.8
p69	2022	intermediate	62	Male		37	10.7		yes	1		3220000	28.91891892	114.9068323	adequate								4142	4360	327	1199	872
p69	2022	intermediate	73	Male	0.135714286	34	11.2	0	yes	1													16899.5	5556	0	694.5	0
p69	2022	last	73	Male	0.121518987		11.9	0	yes	1
p70	2022	first	3	Female	0.086363636	60	16.3	0	no			5830000	27.16666667	102.915952	adequate								7821	3199.5	474	237	118.5
p70	2022	intermediate	13	Female	0.088888889	50	13.2	0	no			6830000	26.4	73.20644217	adequate								9390	3599.5	1565	939	156.5
p70	2022	last	67	Female	0.123809524	38	11.2	0	no			3370000	29.47368421	112.7596439	adequate								5557.5	3705	741	2346.5	0	58.8
p71	2022	first	9	Female	0.085915493	50	14	0	yes			7240000	28	69.06077348	adequate								9369	7287	694	0	0
p71	2022	last	18	Female	0.096923077	45	12.8	0	yes			6300000	28.44444444	71.42857143	adequate								6032	3958.5	0	7163	1696.5
p72	2022	first	6	Male	0.1	50	15.7	0	yes			5980000	31.4	83.61204013	adequate								13440	3024	336	0	0
p72	2022	intermediate	15	Male	0.104109589	44	12.7	1	yes			4640000	28.86363636	94.82758621	adequate								8964	2614.5	0	622.5	249
p72	2022	last	22	Male	0.086666667	36	10.9	0	yes			7630000	30.27777778	47.18217562	adequate								6624	2587.5	931.5	103.5	103.5	22
p73	2022	first	9	Male	0.097222222	38	11	55	yes	0	1	5110000	28.94736842	74.36399217	adequate	0	39.39648611	0	206.8312015	0	0	0	3498	5830	0	530	742	41.3
p73	2022	intermediate	18	Male	0.109859155	34	9.3	7	yes	0	1	6390000	27.35294118	53.20813772	adequate	0	178.0082434	0	211.9331714	0	0	0	14742	6825	1365	3822	546	12.2
p73	2022	last	73	Male	0.118987342	36	10.3	0	yes	0	1	3610000	28.61111111	99.72299169	adequate	0	20.31	0	320.92	0	0	0	3721	2135	122	122	0	25.7
p74	2022	first	9	Male	0.097058824		15.3	0	yes	1
p74	2022	intermediate	18	Male	0.108333333	36	13.6	4	yes	1		8780000	37.77777778	41.0022779	adequate								6820	6138	170.5	2898.5	1023
p74	2022	intermediate	27	Male	0.105555556	44	13.7	0	yes	1		3770000	31.13636364	116.7108753	adequate								18321	5910	2955	2364	0	12.7
p74	2022	intermediate	49	Male	0.117283951	43	11.7	0	yes	1		5750000	27.20930233	74.7826087	adequate								7492.5	6493.5	1165.5	1332	166.5	27.9
p74	2022	last	61	Male	0.146987952	36	11.8	0	yes	1		3530000	32.77777778	101.9830028	adequate								4899.5	4182.5	358.5	2509.5	0
p75	2022	first	9	Female	0.07761194	50	14.8	0	no			3850000	29.6	129.8701299	adequate	27.41913832	15.85670085	38.84369837	94.18373146	11.26981137	84.40834909		6213	2943	327	1308	109	53.3
p75	2022	intermediate	21	Female	0.108823529		12.4	0	no
p75	2022	last	71	Female	0.1175	41	11.9	0	no			4950000	29.02439024	82.82828283	adequate	3.553138252	7.88742297	11.42876863	81.78713616		15.70040063		7453	4112	385.5	385.5	514	25.7
p76	2022	first	9	Male	0.097014925	40	12.6	11	yes	0	1	3200000	31.5	125	adequate	164.37	106.49	65.38	140.31	0	0	0	14314	19366	0	7578	842	22.6
p76	2022	intermediate	57	Male	0.129113924	36	10	0	yes	0	1	2180000	27.77777778	165.1376147	adequate	42.43	20.74	12.74	323.74	0	0	0	1075.5	2509.5	2390	0	0	30.4
p76	2022	last	60	Male	0.130769231	37	11.3	0	yes	0	1	2720000	30.54054054	136.0294118	adequate								3672	2736	432	360	0
p77	2022	first	9	Male	0.098571429	42	12.9	1	yes			4300000	30.71428571	97.6744186	adequate	75.5353887	61.8138793	53.17644629	85.42697089	36.23573632	118.0167395	2.260225818	12710	6970	0	410	410	38.3
p77	2022	last	22	Male	0.114285714	39	9.6	43	yes			8850000	24.61538462	44.06779661	adequate	100.02	60.96668022	89.04155961		51.82	189.6377505	128.31	7656	4752	0	528	264	37.9
p78	2022	first	9	Female	0.084615385	50	15	0	yes			4980000	30	100.4016064	adequate								9825	1965	524	393	393
p78	2022	last	18	Female	0.088059701	38	10.6	3	yes			4310000	27.89473684	88.16705336	adequate								24637.5	2700	0	6075	337.5
p79	2022	first	9	Female	0.105479452	36	10.9	4	yes	0	1	6700000	30.27777778	53.73134328	adequate	112.48	80.21	26.74	190.64	0	12.1	0	15275	7637.5	3360.5	3971.5	305.5	21.5
p79	2022	intermediate	61	Female	0.130120482	36	10	0	yes	0	1	3610000	27.77777778	99.72299169	adequate	80.4	23.75	13.82	273.46	0	0	0	8125	4550	0	3575	0	17.1
p79	2022	last	66	Female	0.134146341	34	10.9	0	yes	0	1	3640000	32.05882353	93.40659341	adequate								9566.5	6678.5	1083	722	0	10.1
p81	2023	first	9	Male	0.083333333	38	10.5	18	yes	0	1	4690000	27.63157895	81.02345416	adequate	0	4.808430059	0	85.4155676	0	0	0	2847	7665	0	219	219	24.7
p81	2023	intermediate	24	Female	0.108695652		9.3	27	yes	0	1
p81	2023	intermediate	32			32	8.2	0	yes	0	1	7380000	25.625	43.3604336	adequate	0	5.8	0	306.35				5610.5	4465.5	0	1374	0	19.1
p81	2023	intermediate	45	Male	0.110810811	37	10.2	1	yes	0	1	7330000	27.56756757	50.47748977	adequate								6552	4095	117	468	468	23.3
p81	2023	intermediate	59	Male	0.143243243	36	10.3	0	yes	0	1	3000000	28.61111111	120	adequate	0	35.37707636	0	208.9229571	0	0	0	2376	1485	99	841.5	148.5	27.4
p81	2023	last	74	Male	0.129487179	40	11.6	0	yes	0	1	4480000	29	89.28571429	adequate	0	16.18448229	0	173.2227664	0	0	0	8832	3450	828	414	276	38.9
p82	2022	first	9	Female	0.09375	30	8.4	0	yes	0	0					21.6	89.34	20.98	110.63	0	0	0	3910	10752.5	977.5	3128	782	11.8
p82	2022	intermediate	20	Female	0.097222222		8.9	1	yes	0	0					120.32	363.9	184.65	0	0	194.38	0	6473	5493	1080	560	480
p82	2022	last	56	Female	0.128947368	30	9.5	0	yes	0	0	2160000	31.66666667		adequate	18.417783	11.15418442	202.9139704	51.68495536	46.29266687	239.3065228	0	1395	11315	0	2170	620	23.7
p83	2023	first	9	Female	0.11	50	14.7	0	yes			9960000	29.4	50.20080321	adequate								5790	9264	0	4053	193	25.6
p83	2023	intermediate	26	Female	0.117567568	42	12.2	0	no			4690000	29.04761905	89.55223881	adequate								5775	5637.5	962.5	962.5	412.5	26.5
p83	2023	last	70	Female	0.139506173	39	11.3	0	no			5780000	28.97435897	67.47404844	adequate								9438.5	7682.5	1317	2414.5	1097.5	21.6
p84	2023	first	9	Male	0.116326531	34	10.6	3	yes			4680000	31.17647059	72.64957265	adequate								7182	9450	567	1323	378
p84	2023	last	25	Female	0.11		10.2	0	yes
p86	2023	first	9	Female	0.093939394	42	11.8	0	no			8890000	28.0952381	47.24409449	adequate								5124	12261	366	183	366
p86	2023	last	17	Female	0.097222222	38	10.5	0	no			4920000	27.63157895	77.23577236	adequate								6754	6447	767.5	1228	153.5
p87	2023	first	9	Male	0.109589041	48	13.8	0	no														4712	2432	304	152	0	33.4
p87	2023	intermediate	17	Male	0.116	42	12	0	no			8590000	28.57142857	48.89406286	adequate								8322	1095	438	766.5	328.5	35.3
p87	2023	intermediate	45	Male	0.136585366	39	10.7	0	no			3580000	27.43589744	108.9385475	adequate								4230	3510	270	720	270	20.7
p87	2023	intermediate	55	Male	0.15	32	11	0	no			3590000	34.375	89.13649025	adequate								2556	5005.5	426	852	1810.5	31.3
p87	2023	last	65	Male	0.156097561	36	10.5	0	no			9180000	29.16666667	39.21568627	adequate								3924	4796	1962	218	0	21.1
p88	2023	first	9	Male	0.11884058	40	12.2	2	yes			4510000	30.5	88.69179601	adequate								3818	2656	498	1079	249
p88	2023	intermediate	16	Male	0.1125	38	10.3	10	yes			3070000	27.10526316	123.7785016	adequate								6142.5	8424	702	1755	526.5
p89	2023	first	7	Male	0.106153846	44	13.5	0	yes	1		6620000	30.68181818	66.4652568	adequate	34.60668575	6.606158125	38.11667513	96.3987939	33.53629854	172.071748		1530	841.5	127.5	51	0	11.4
p89	2023	intermediate	15	Male	0.109589041	42	12.2	1	yes	1		3510000	29.04761905	119.6581197	adequate	40.02533278	22.05664428	44.88344435	43.88852575	9.636095503	110.9716681		7289.5	4421.5	0	239	0	35.5
p89	2023	intermediate	57	Male	0.146341463	40	12	0	yes	1		3340000	30	119.760479	adequate	31.50909282	11.35526369	37.23356174	85.48200909	15.68842109	130.8459074		1809	3015	402	1139	335	37.3
p89	2023	last	63	Male	0.13452381	38	11.4	1	yes	1		4390000	30	86.56036446	adequate	27.97962124	9.642191759	34.1235452		14.70094445	112.176881		2970	3960	2970	0	0	22.6
p90	2023	first	7	Male	0.083333333	44	14.8	0	yes			5740000	33.63636364	76.65505226	adequate		16.13245661	7.611297987	31.97605945				9940	2240	1260	560	0	42.4
p90	2023	intermediate	15	Male	0.080882353	42	12.6	4	yes								19.87444123	2.580521821	203.5193185
p90	2023	last	68	Male	0.108108108	38	11.4	0	yes							3460.885013	33.5752512	2010.177166	198.8143399	4290.927944	360.3099837	2116.848324	7781	3263	1004	376.5	125.5	15.3
p91	2022	first	9	Male	0.092957746	44	13.7	1	yes														4579.5	3621	958.5	745.5	745.5
p91	2022	last	32	Male	0.114473684		11.9	0	yes
p92	2023	first	7	Male	0.091304348		12.6	4	yes	1																		30.9
p92	2023	intermediate	15	Male	0.105882353	44	11.8	4	yes	1		7800000	26.81818182	56.41025641	adequate								4084.5	8947	972.5	4862.5	583.5
p92	2023	intermediate	28	Male	0.125	38.5	11.6	0	yes	1		7470000	30.12987013	51.5394913	adequate								2970	8613	742.5	2227.5	297	40.8
p92	2023	last	63	Male	0.143209877	38	11.4	0	yes	1		4830000	30	78.67494824	adequate								4256	6080	1216	1824	1824	41.1
p93	2023	first	9	Male	0.0796875	58	17	0	no			8770000	29.31034483	66.1345496	adequate								9715	2030	1305	1305	145
p93	2023	last	48	Male	0.11038961		12.6	0	no
p95	2023	first	3	Male	0.095588235	50	14.9	0	no			8820000	29.8	56.6893424	adequate
p95	2023	last	54	Male	0.132941176	36	10.5	0	no			3910000	29.16666667	92.07161125	adequate								8880	2160	720	240	0
p96	2023	first	9	Female	0.091666667	60	18	1	yes			9680000	30	61.98347107	adequate								5544	3960	792	2904	0
p96	2023	intermediate	15	Female	0.1		16.4	1	yes														15549	2628	1314	1971	438
p96	2023	last	24	Female	0.083076923	62	17.8	0	yes			6780000	28.70967742	91.44542773	adequate								13545	5805	0	0	0	29
p98	2023	first	10	Female	0.084375		3.8	20	yes
p98	2023	intermediate	16	Female	0.087878788	38	6.1	1	yes														12920	4370	570	190	950	16.4
p98	2023	last	29	Female	0.107575758	34.5	8.8	0	yes			3590000	25.50724638	96.10027855	adequate								12222	5432	1164	0	582	21
p99	2023	first	7	Male	0.095774648	44	13.2	0	no			5060000	30	86.95652174	adequate								13797	2457	1323	1323	0	19.2
p99	2023	intermediate	12	Male	0.11875	40	11.6	1	yes			3530000	29	113.3144476	adequate								6864	3861	1001	2145	429	35
p99	2023	last	28	Male	0.115584416	38	10.6	2	yes			4960000	27.89473684	76.61290323	adequate								8242	5547.5	792.5	1268	0
p100	2023	first	10	Male	0.095774648	56	13.8	0	yes	0	1	4620000	24.64285714	121.2121212	adequate	7.86063339	67.60482839	14.34654817	10.99194656	3.181275651	65.14208392	0	8525	2887.5	1100	1237.5	0	45.2
p100	2023	intermediate	16	Male	0.111764706	38	11.6	1	yes	0	1	3910000	30.52631579	97.18670077	adequate	0	82.48581007	0	36.03097671	10.64660637	0	0	3519	7650	1530	2295	306	24.6
p100	2023	intermediate	31	Male	0.126027397	36	9.9	0	yes	0	1	4980000	27.5	72.28915663	adequate	29.35322605	38.14858666	5.004451279	105.3883246	24.66161196	0	0	7525	6825	875	2275	0	41.6
p100	2023	intermediate	44	Male	0.130769231		0	0	yes	0	1																	40.8
p100	2023	intermediate	59	Male	0.13125	42	11.3	0	yes	0	1	2220000	26.9047619	189.1891892	adequate	11.71755315	19.50315123	42.97184699	57.49855248	1.36030642	198.9406315	0	3461.5	3783.5	563.5	241.5	0	36.3
p100	2023	last	64	Female	0.134939759	38	10.9	0	yes	0	1	4180000	28.68421053	90.90909091	adequate	147.9138534	43.12334252	158.7586563	85.34847662	46.45404255	183.5225984	14.90392728	5356	3811	206	927	0	24.6
p102	2023	first	11	Male	0.070769231		12.7	71	yes								24.54743165	104.8406237	766.6603256	2.403061194	85.10088026
p102	2023	last	13	Male	0.054666667	16	4.5		yes			1650000	28.125	96.96969697	adequate													7.6
p103	2023	first	10	Male	0.081818182	32	9.1	0	yes	0	1	2930000	28.4375	109.2150171	adequate	0	17.7980056	4.303073426	0	0	32.29916683	0	11408	2576	1840	2576	0	7.9
p103	2023	intermediate	15	Male	0.086363636	34	9.1	2	yes	0	1	3740000	26.76470588	90.90909091	adequate	11.71755315	18.41995857	7.17347219	27.77676638	17.68573392	2.429981298	0	2457	3549	273	2184	637	23.8
p103	2023	intermediate	23	Male	0.09375	37	10.4	0	yes	0	1	3510000	28.10810811	105.4131054	adequate	0	38.80264238	2.580521821	19.3145528	0	22.33561029	0	8113	2660	0	1862	665	9.8
p103	2023	last	64	Male	0.133766234	40	10.7	0	yes	0	1	3480000	26.75	114.9425287	adequate	0	2.952997549	0	17.35643871	0	0	0	14619	6423.5	886	221.5	0	8.5
P85	2023	first	6	Male	0.088253968		16	0	yes	0	0				adequate		18.45190048		93.84279595				9996	3087	1470	147	0	18.1
P85	2023	intermediate	34	Male	0.122222222		9.9	13	yes	0	0				adequate	0	15.86643704	0	160.2059623	0	0	0	7933.5	8514	0	2322	580.5
P37	2023	first	5	Female	0.093833333		15.3	0	yes	1					adequate	0	28.07568919	0	297.8534599	0	24.70864961		5890.5	3179	93.5	187	0
P37	2023	intermediate	23	Female	0.108823529		11.6	6	yes	1					adequate	364.6187036	38.43755446	520.3102326	134.915632	293.7432539	298.5476515	180.1999523	6837	5724	954	2067	318
P37	2023	last	44	Female	0.112676056		11.3	0	yes	1					adequate	28.85393425	7.376229389	48.16168934	121.3607506	36.39517869	124.3256393		11026	3576	149	0	149
P5	2023	first	3	Male	0.085820896		15.3	0	yes	0	0				adequate	0	35.11030415	38.55891084	215.2022356	0	70.35373735
P5	2023	intermediate	21	Male	0.085		7.8	39	yes	0	0				adequate	0	14.71398444	14.79427478	0	0	57.32389337		5736	15774	956	956	478	15.2
P5	2023	intermediate	37	Male	0.076811594		6.9	3	yes	0	0				adequate	0	6.946877208	1	349.5921875	0	0		3180	27984	0	636	0
P5	2023	intermediate	48	Male	0.080645161		7.5	0	yes	0	0				adequate	0	52.40056971	28.39400976	160.4000013	0	0		3372.5	13135	532.5	710	0	11.8
P5	2023	last	54	Male	0.074242424		8.4	0	yes	0	0				adequate	21.5942403		24.10307415	0	0	0		2999	1932	0	690	0
P91	2023	first	10	Male	0.112222222		13.5	0	yes							0	15.66899338	0	148.8601028	0	0		10388	3895.5	927.5	3339	0
P91	2023	intermediate	26	Male	0.106849315		12.1	6	yes							59.6909527	20.17442674	35.0650951	178.5546019	170.9148936	0		3731	9901.5	287	430.5	0
P91	2023	intermediate	37	Male	0.11369863		11.5	1	yes							313.9316958	0	163.1700428	0	333.947063	247.5048881	158.0362416	3192	1938	114	399	57
P91	2023	intermediate	50	Male	0.133333333		11.2	0	yes							31.73388294	31.3782159	25.96780375	212.7154428	39.00227888	47.40496932
P91	2023	last	66	Male	0.12962963		11.1	0	yes							0	35.11030415	0	106.9933693	0	0		4059	4851	0	891	99
P13	2023	first	3	Male	0.076923077		12.7	0	yes	0	1				adequate	0	54.78073647	0	138.423475	0	0	0	8470	2420	363	605	242	28.3
P13	2023	intermediate	19	Male	0.090746269		5.4	36	yes	0	1				adequate	62.24919446	45.03584251	41.64322203	226.4216433	90.36368855	117.1037687	0	4690	9715	167.5	1675	502.5
P13	2023	intermediate	43	Male	0.085507246		9.3	0	yes	0	1				adequate	746.2240521	32.20318078	423.9689588	344.841598	1154.348458	434.0772882	300.1104215	4320	7155	945	675	405
P13	2023	last	56	Male	0.118309859		10.3	0	yes	0	1				adequate	0	23.55741919	0	149.1152744	0	0	0	4278	3906	279	651	186	36
P40	2023	first	4	Female	0.08625		18.4	0	no	1					adequate	39.57181453	39.82866525	21.66708183	101.6356578	33.56677918	81.32588249		10033	2032	127	381	127
P40	2023	intermediate	15	Female	0.102727273		14.6	1	no	1					adequate	0	0	34.86017002	0	49.71947805	68.74575387		14917.5	2106	175.5	351	0
P40	2023	intermediate	32	Female	0.112162162		12.3	0	no	1					adequate	11.64994037	24.13420546	24.12501257	43.23857315	20.42332283	0		9480.5	3820.5	566	283	0
P40	2023	intermediate	44	Female	0.123943662		13.2	0	no	1					adequate	0	19.12396567	0	163.5401171	0	0		720	828	54	198	0
P40	2023	last	56	Female	0.12027027		13.3	0	no	1					adequate	0	0	0	45.84423167	0	0		3552	1665	111	166.5	55.5
P82	2023	first	6	Female	0.104761905		11.9	0	yes	0	0				adequate	47.66876689	17.52918351	77.31660559		25.97905899	180.5071168		13974	11782	822	548	274	21.7
P82	2023	intermediate	31	Female	0.097402597		10.5	2	yes	0	0				adequate	0	41.20206425	6.399148164	367.6404825		31.49770077		5950	9450	875	700	525
P82	2023	last	70	Female	0.138961039		9.7	0	yes	0	0				adequate	127.7155811	13.215647	47.56696017	80.14732097	93.31800703	49.85012757	119.3317214	8428	6536	1892	344	0	17.4
P57	2023	first	7	Male	0.095833333		14.3	0	no	1					adequate	0	39.43276929	3.701138718	58.14699654	0	31.49770077		5328	9176	296	0	0
P57	2023	intermediate	25	Male	0.113636364		11.5	0	no	1					adequate	35.10399966	0	124.5388273	124.8251244	175.5367516	113.2425424	25.10213332	8797.5	4887.5	977.5	4105.5	782
P57	2023	intermediate	51	Male	0.120779221		10.7	0	no	1					adequate	501.8335387	15.29021074	569.8960183	257.9366133	796.1741411	341.9255391	283.9446989	3591	13041	0	1890	378
P57	2023	last	69	Male	0.129487179		10.2	0	no	1					adequate	73.79799865	12.28362399	196.4599151	181.4399342	274.9216047	109.0701002	59.80624928	7448	5472	608	912	760
P85	2023	last	58	Male	0.130769231		9.5	1	yes	0	0				adequate	368.939748	28.72746821	469.1342267	273.2109188	452.3993592	260.1990452	188.4772285	6300	5700	450	1950	600	13.6
